# Supplementary material for: A new genus and species of Hydrobiidae Stimpson, 1865 (Caenogastropoda, Truncatelloidea) from Peloponnese, Greece
Source: Zookeys. 2021 May 18;1037:161–79. doi: 10.3897/zookeys.1037.64038 (PMC8149381; doi:10.3897/zookeys.1037.64038)
Supplement: XML Treatment for Achaiohydrobia [file zookeys.1037.64038-treatment1.xml]

<!DOCTYPE tp:taxon-treatment
  PUBLIC "-//TaxonX//DTD Taxonomic Treatment Publishing DTD v0 20100105//EN" "tax-treatment-NSO.dtd">
<tp:taxon-treatment xmlns:tp="http://www.plazi.org/taxpub"><tp:treatment-meta><kwd-group><label>Taxon classification</label><kwd><named-content xmlns:xlink="http://www.w3.org/1999/xlink" content-type="kingdom">Animalia</named-content></kwd><kwd><named-content xmlns:xlink="http://www.w3.org/1999/xlink" content-type="order">Littorinimorpha</named-content></kwd><kwd><named-content xmlns:xlink="http://www.w3.org/1999/xlink" content-type="family">Hydrobiidae</named-content></kwd></kwd-group><mixed-citation publication-type="journal"><person-group><name><surname>Falniowski</surname><given-names>Andrzej</given-names></name><name><surname>Grego</surname><given-names>Jozef</given-names></name><name><surname>Rysiewska</surname><given-names>Aleksandra</given-names></name><name><surname>Osikowski</surname><given-names>Artur</given-names></name><name><surname>Hofman</surname><given-names>Sebastian</given-names></name></person-group><article-title>A new genus and species of <tp:taxon-name><tp:taxon-name-part taxon-name-part-type="family">Hydrobiidae</tp:taxon-name-part></tp:taxon-name> Stimpson, 1865 (<tp:taxon-name><tp:taxon-name-part taxon-name-part-type="subclass">Caenogastropoda</tp:taxon-name-part></tp:taxon-name>, <tp:taxon-name><tp:taxon-name-part taxon-name-part-type="superfamily">Truncatelloidea</tp:taxon-name-part></tp:taxon-name>) from Peloponnese, Greece</article-title><source>Zookeys</source><day>18</day><month>5</month><year>2021</year><volume>1037</volume><fpage>161</fpage><lpage>179</lpage><pub-id pub-id-type="doi">10.3897/zookeys.1037.64038</pub-id></mixed-citation></tp:treatment-meta><tp:nomenclature><label>Genus</label><tp:taxon-name><object-id xmlns:xlink="http://www.w3.org/1999/xlink" content-type="arpha" xlink:type="simple">B9B4BB40-FB21-58B6-8E13-5C2B5561DFC1</object-id>
              <tp:taxon-name-part taxon-name-part-type="genus" reg="Achaiohydrobia">Achaiohydrobia</tp:taxon-name-part>
              <object-id xmlns:xlink="http://www.w3.org/1999/xlink" content-type="zoobank" xlink:type="simple">http://zoobank.org/B18334FD-AB44-421A-80FE-568854549087</object-id>
            </tp:taxon-name><tp:taxon-authority>Falniowski</tp:taxon-authority><tp:taxon-status xmlns:xlink="http://www.w3.org/1999/xlink" xlink:type="simple">gen. nov.</tp:taxon-status></tp:nomenclature><tp:treatment-sec sec-type="type species" id="SECID0EIYAG"><title>Type species.</title><p><italic><tp:taxon-name><tp:taxon-name-part taxon-name-part-type="genus" reg="Achaiohydrobia">Achaiohydrobia</tp:taxon-name-part> <tp:taxon-name-part taxon-name-part-type="species" reg="moreana">moreana</tp:taxon-name-part></tp:taxon-name></italic> by monophyly.</p></tp:treatment-sec><tp:treatment-sec sec-type="diagnosis" id="SECID0EZYAG"><title>Diagnosis.</title><p>Shell broad, ovate-conic with a few flat whorls, rapidly growing and separated by a moderately deep suture; female reproductive organs with prominent, massive swelling of the spiral of the oviduct; oval bursa copulatrix with the duct longer than the bursa, receptaculum seminis prominent but smaller than the bursa, with the duct slightly distinguishable; penis tapering, widened at the base, without any outgrowths (nonglandular lobes) and without the distal papilla.</p></tp:treatment-sec><tp:treatment-sec sec-type="etymology" id="SECID0E5YAG"><title>Derivatio nominis.</title><p>The genus name refers to Achaia, one of the ancient names of Greece and the Greek people.</p></tp:treatment-sec><tp:treatment-sec sec-type="remarks" id="SECID0EDZAG"><title>Remarks.</title><p>The tapering penis with its broad base distinguishes <italic><tp:taxon-name><tp:taxon-name-part taxon-name-part-type="genus" reg="Achaiohydrobia">Achaiohydrobia</tp:taxon-name-part></tp:taxon-name></italic> from <italic><tp:taxon-name><tp:taxon-name-part taxon-name-part-type="genus" reg="Hydrobia">Hydrobia</tp:taxon-name-part></tp:taxon-name></italic> and <italic><tp:taxon-name><tp:taxon-name-part taxon-name-part-type="genus" reg="Peringia">Peringia</tp:taxon-name-part></tp:taxon-name></italic>. The lack of any non-glandular outgrowths (lobes) distinguishes it from <italic><tp:taxon-name><tp:taxon-name-part taxon-name-part-type="genus" reg="Hydrobia">Hydrobia</tp:taxon-name-part></tp:taxon-name></italic>, <italic><tp:taxon-name><tp:taxon-name-part taxon-name-part-type="genus" reg="Peringia">Peringia</tp:taxon-name-part></tp:taxon-name></italic>, and <italic><tp:taxon-name><tp:taxon-name-part taxon-name-part-type="genus" reg="Ventrosia">Ventrosia</tp:taxon-name-part></tp:taxon-name></italic>. The lack of the distal papilla on the penis distinguishes it from <italic><tp:taxon-name><tp:taxon-name-part taxon-name-part-type="genus" reg="Salenthydrobia">Salenthydrobia</tp:taxon-name-part></tp:taxon-name></italic>. The massive swelling of the long spiral renal oviduct differentiates <italic><tp:taxon-name><tp:taxon-name-part taxon-name-part-type="genus" reg="Achaiohydrobia">Achaiohydrobia</tp:taxon-name-part></tp:taxon-name></italic> from all other genera besides <italic><tp:taxon-name><tp:taxon-name-part taxon-name-part-type="genus" reg="Hydrobia">Hydrobia</tp:taxon-name-part></tp:taxon-name></italic>. The molecular divergence between <italic><tp:taxon-name><tp:taxon-name-part taxon-name-part-type="genus" reg="Achaiohydrobia">Achaiohydrobia</tp:taxon-name-part></tp:taxon-name></italic> and the other genera (<italic>p</italic> = 0.109–0.167 for mitochondrial <abbrev xmlns:xlink="http://www.w3.org/1999/xlink" xlink:title="cytochrome oxidase subunit I" id="ABBRID0ER2AG" xlink:type="simple">COI</abbrev>) is typical of the genus-level in <tp:taxon-name><tp:taxon-name-part taxon-name-part-type="family">Hydrobiidae</tp:taxon-name-part></tp:taxon-name>.</p><fig id="F4" position="float" orientation="portrait"><object-id xmlns:xlink="http://www.w3.org/1999/xlink" content-type="doi" xlink:type="simple">10.3897/zookeys.1037.64038.figure4</object-id><object-id xmlns:xlink="http://www.w3.org/1999/xlink" content-type="arpha" xlink:type="simple">C17D102C-2DE4-56EF-ACA8-F7B8686EB6D0</object-id><label>Figure 4.</label><caption><p>Penis of <italic><tp:taxon-name><tp:taxon-name-part taxon-name-part-type="genus" reg="Achaiohydrobia">Achaiohydrobia</tp:taxon-name-part> <tp:taxon-name-part taxon-name-part-type="species" reg="moreana">moreana</tp:taxon-name-part></tp:taxon-name></italic>. Scale bar: 200 μm.</p></caption><graphic xmlns:xlink="http://www.w3.org/1999/xlink" xlink:href="zookeys-1037-161-g004.jpg" position="float" orientation="portrait" xlink:type="simple" id="oo_544385.jpg"><uri content-type="original_file" xlink:type="simple">https://binary.pensoft.net/fig/544385</uri></graphic></fig><fig id="F5" position="float" orientation="portrait"><object-id xmlns:xlink="http://www.w3.org/1999/xlink" content-type="doi" xlink:type="simple">10.3897/zookeys.1037.64038.figure5</object-id><object-id xmlns:xlink="http://www.w3.org/1999/xlink" content-type="arpha" xlink:type="simple">4077BD8D-D58B-58C1-9BF5-BD767994F749</object-id><label>Figure 5.</label><caption><p>Phylogenetic relationships between the species formerly classified as <italic><tp:taxon-name><tp:taxon-name-part taxon-name-part-type="genus" reg="Hydrobia">Hydrobia</tp:taxon-name-part></tp:taxon-name></italic>.</p></caption><graphic xmlns:xlink="http://www.w3.org/1999/xlink" xlink:href="zookeys-1037-161-g005.jpg" position="float" orientation="portrait" xlink:type="simple" id="oo_544386.jpg"><uri content-type="original_file" xlink:type="simple">https://binary.pensoft.net/fig/544386</uri></graphic></fig></tp:treatment-sec></tp:taxon-treatment>
