# Supplementary material for: A new genus and species of Hydrobiidae Stimpson, 1865 (Caenogastropoda, Truncatelloidea) from Peloponnese, Greece
Source: Zookeys. 2021 May 18;1037:161–79. doi: 10.3897/zookeys.1037.64038 (PMC8149381; doi:10.3897/zookeys.1037.64038)
Supplement: XML Treatment for Achaiohydrobia moreana [file zookeys.1037.64038-treatment2.xml]

<!DOCTYPE tp:taxon-treatment
  PUBLIC "-//TaxonX//DTD Taxonomic Treatment Publishing DTD v0 20100105//EN" "tax-treatment-NSO.dtd">
<tp:taxon-treatment xmlns:tp="http://www.plazi.org/taxpub"><tp:treatment-meta><kwd-group><label>Taxon classification</label><kwd><named-content xmlns:xlink="http://www.w3.org/1999/xlink" content-type="kingdom">Animalia</named-content></kwd><kwd><named-content xmlns:xlink="http://www.w3.org/1999/xlink" content-type="order">Littorinimorpha</named-content></kwd><kwd><named-content xmlns:xlink="http://www.w3.org/1999/xlink" content-type="family">Hydrobiidae</named-content></kwd></kwd-group><mixed-citation publication-type="journal"><person-group><name><surname>Falniowski</surname><given-names>Andrzej</given-names></name><name><surname>Grego</surname><given-names>Jozef</given-names></name><name><surname>Rysiewska</surname><given-names>Aleksandra</given-names></name><name><surname>Osikowski</surname><given-names>Artur</given-names></name><name><surname>Hofman</surname><given-names>Sebastian</given-names></name></person-group><article-title>A new genus and species of <tp:taxon-name><tp:taxon-name-part taxon-name-part-type="family">Hydrobiidae</tp:taxon-name-part></tp:taxon-name> Stimpson, 1865 (<tp:taxon-name><tp:taxon-name-part taxon-name-part-type="subclass">Caenogastropoda</tp:taxon-name-part></tp:taxon-name>, <tp:taxon-name><tp:taxon-name-part taxon-name-part-type="superfamily">Truncatelloidea</tp:taxon-name-part></tp:taxon-name>) from Peloponnese, Greece</article-title><source>Zookeys</source><day>18</day><month>5</month><year>2021</year><volume>1037</volume><fpage>161</fpage><lpage>179</lpage><pub-id pub-id-type="doi">10.3897/zookeys.1037.64038</pub-id></mixed-citation></tp:treatment-meta><tp:nomenclature><tp:taxon-name><object-id xmlns:xlink="http://www.w3.org/1999/xlink" content-type="arpha" xlink:type="simple">ABE9365B-1142-5179-A958-42710DE42FA3</object-id>
              <tp:taxon-name-part taxon-name-part-type="genus" reg="Achaiohydrobia">Achaiohydrobia</tp:taxon-name-part>
              <tp:taxon-name-part taxon-name-part-type="species" reg="moreana">moreana</tp:taxon-name-part>
              <object-id xmlns:xlink="http://www.w3.org/1999/xlink" content-type="zoobank" xlink:type="simple">http://zoobank.org/165D82EB-2F0A-47DB-BB52-A216E12A99DF</object-id>
            </tp:taxon-name><tp:taxon-authority>Hofman &amp; Grego</tp:taxon-authority><tp:taxon-status xmlns:xlink="http://www.w3.org/1999/xlink" xlink:type="simple">sp. nov.</tp:taxon-status><xref ref-type="fig" rid="F2">Figure 2</xref></tp:nomenclature><tp:treatment-sec sec-type="Holotype" id="SECID0EU5AG"><title>Holotype.</title><p><named-content xmlns:xlink="http://www.w3.org/1999/xlink" content-type="dwc:institutional_code" xlink:type="simple">GNHM</named-content> 39589, leg. M. Szarowska and A. Falniowski, 16.07.2009; ethanol-fixed specimen (Fig. <xref ref-type="fig" rid="F2">2A</xref>), brackish water of Moustos spring, 2 km N of Aghios Andreas, Arkadia, eastern Peloponnese, Greece (<named-content xmlns:xlink="http://www.w3.org/1999/xlink" content-type="dwc:verbatimCoordinates" xlink:type="simple"><named-content content-type="geo-json" specific-use="{&#34;type&#34;:&#34;Point&#34;,&#34;coordinates&#34;:[22.744400,37.384500]}" id="NCID0EG6AG" xlink:type="simple">37.3845, 22.7444</named-content></named-content>), creeping on the stones and gravel.</p></tp:treatment-sec><tp:treatment-sec sec-type="Paratypes" id="SECID0EL6AG"><title>Paratypes.</title><p>Ten paratypes, ethanol-fixed, in the collection of the Department of Malacology of Jagiellonian University. <named-content xmlns:xlink="http://www.w3.org/1999/xlink" content-type="dwc:institutional_code" xlink:type="simple">GNHM</named-content> 39590/20, <named-content xmlns:xlink="http://www.w3.org/1999/xlink" content-type="dwc:institutional_code" xlink:type="simple">HNHM</named-content> Moll.105301/30 wet specimens; <named-content xmlns:xlink="http://www.w3.org/1999/xlink" content-type="dwc:institutional_code" xlink:type="simple">NHMW</named-content> 113630/10 wet specimens; <named-content xmlns:xlink="http://www.w3.org/1999/xlink" content-type="dwc:institutional_code" xlink:type="simple">NHMUK</named-content> 20210006/10; coll. Erőss 10 wet specimens; coll. Grego 32 wet and 36 dry specimens.</p></tp:treatment-sec><tp:treatment-sec sec-type="diagnosis" id="SECID0EFABG"><title>Diagnosis.</title><p>Shell broad, ovate-conic with a few flat whorls, rapidly growing and separated by a moderately deep suture; female reproductive organs with a prominent, massive swelling of the spiral of the oviduct; oval bursa copulatrix with the duct longer than the bursa, receptaculum seminis prominent but smaller than the bursa, with the duct slightly distinguishable; penis tapering, widened at the base, without any outgrowths (no glandular lobes) and without the distal papilla (diagnosis the same as for this monotypic genus).</p></tp:treatment-sec><tp:treatment-sec sec-type="description" id="SECID0EKABG"><title>Description.</title><p><bold><italic>Shell</italic></bold> (Fig. <xref ref-type="fig" rid="F2">2</xref>) broad, thick-walled, brownish, moderately translucent, up to 2.69 mm high and 1.34 mm broad, ovate-conic with about five flat whorls, growing rapidly and separated by moderately deep suture. Conical spire height about 0.25 of the shell height; body whorl prominent and broad. Aperture narrow, elongate-elliptical; peristome complete and thin, in contact with the wall of the body whorl; umbilicus slit-like or completely covered by the parietal lip. Shell surface smooth, with growth lines hardly visible, often corroded.</p><p><bold><italic>Measurements</italic></bold> of holotype and sequenced and illustrated shells: Table <xref ref-type="table" rid="T2">2</xref>. Shell variability slight (Fig. <xref ref-type="fig" rid="F2">2</xref>).</p><p><bold><italic>Protoconch</italic></bold> (Fig. <xref ref-type="fig" rid="F6">6</xref>) smooth, often corroded.</p><fig id="F6" position="float" orientation="portrait"><object-id xmlns:xlink="http://www.w3.org/1999/xlink" content-type="doi" xlink:type="simple">10.3897/zookeys.1037.64038.figure6</object-id><object-id xmlns:xlink="http://www.w3.org/1999/xlink" content-type="arpha" xlink:type="simple">129649BB-C2BD-5302-880D-6680B4FC98C6</object-id><label>Figure 6.</label><caption><p>Protoconchs of <italic><tp:taxon-name><tp:taxon-name-part taxon-name-part-type="genus" reg="Achaiohydrobia">Achaiohydrobia</tp:taxon-name-part> <tp:taxon-name-part taxon-name-part-type="species" reg="moreana">moreana</tp:taxon-name-part></tp:taxon-name></italic>. Scale bar: 200 μm.</p></caption><graphic xmlns:xlink="http://www.w3.org/1999/xlink" xlink:href="zookeys-1037-161-g006.jpg" position="float" orientation="portrait" xlink:type="simple" id="oo_544387.jpg"><uri content-type="original_file" xlink:type="simple">https://binary.pensoft.net/fig/544387</uri></graphic></fig><p><bold><italic><tp:taxon-name><tp:taxon-name-part taxon-name-part-type="genus" reg="Radula">Radula</tp:taxon-name-part></tp:taxon-name></italic></bold> (Fig. <xref ref-type="fig" rid="F7">7</xref>) typically taenioglossate, with prominent basal cusps and the central cusp on the central toot; central tooth formula:</p><p><mml:math xmlns:mml="http://www.w3.org/1998/Math/MathML" id="M1" overflow="scroll"><mml:mfrac><mml:mrow><mml:mn>3</mml:mn><mml:mo>-</mml:mo><mml:mn>1</mml:mn><mml:mo>-</mml:mo><mml:mn>3</mml:mn></mml:mrow><mml:mrow><mml:mn>1</mml:mn><mml:mo>-</mml:mo><mml:mn>1</mml:mn></mml:mrow></mml:mfrac></mml:math> or <mml:math xmlns:mml="http://www.w3.org/1998/Math/MathML" id="M2" overflow="scroll"><mml:mfrac><mml:mrow><mml:mo>(</mml:mo><mml:mn>4</mml:mn><mml:mo>)</mml:mo><mml:mn>3</mml:mn><mml:mo>-</mml:mo><mml:mn>1</mml:mn><mml:mo>-</mml:mo><mml:mn>3</mml:mn><mml:mo>(</mml:mo><mml:mn>4</mml:mn><mml:mo>)</mml:mo></mml:mrow><mml:mrow><mml:mn>1</mml:mn><mml:mo>-</mml:mo><mml:mn>1</mml:mn></mml:mrow></mml:mfrac></mml:math> or <mml:math xmlns:mml="http://www.w3.org/1998/Math/MathML" id="M3" overflow="scroll"><mml:mfrac><mml:mrow><mml:mn>4</mml:mn><mml:mo>-</mml:mo><mml:mn>1</mml:mn><mml:mo>-</mml:mo><mml:mn>4</mml:mn></mml:mrow><mml:mrow><mml:mn>1</mml:mn><mml:mo>-</mml:mo><mml:mn>1</mml:mn></mml:mrow></mml:mfrac></mml:math></p><fig id="F7" position="float" orientation="portrait"><object-id xmlns:xlink="http://www.w3.org/1999/xlink" content-type="doi" xlink:type="simple">10.3897/zookeys.1037.64038.figure7</object-id><object-id xmlns:xlink="http://www.w3.org/1999/xlink" content-type="arpha" xlink:type="simple">5271341D-ED92-53E4-A10C-2A44FDDD1BEC</object-id><label>Figure 7.</label><caption><p>Radulae of <italic><tp:taxon-name><tp:taxon-name-part taxon-name-part-type="genus" reg="Achaiohydrobia">Achaiohydrobia</tp:taxon-name-part> <tp:taxon-name-part taxon-name-part-type="species" reg="moreana">moreana</tp:taxon-name-part></tp:taxon-name></italic>. Scale bar: 25 μm.</p></caption><graphic xmlns:xlink="http://www.w3.org/1999/xlink" xlink:href="zookeys-1037-161-g007.jpg" position="float" orientation="portrait" xlink:type="simple" id="oo_544388.jpg"><uri content-type="original_file" xlink:type="simple">https://binary.pensoft.net/fig/544388</uri></graphic></fig><p>or or</p><p>The lateral tooth with 2 – 1 – 2 prominent and broad cusps, especially the bigger one. Inner marginal tooth with about 11, and outer marginal one with 16–19 cusps.</p><p><bold><italic>Soft parts morphology and anatomy</italic>.</bold> The mantle, snout, and tentacles intensively pigmented uniformly black. The female reproductive organs (Fig. <xref ref-type="fig" rid="F3">3</xref>) with a prominent, massive swelling of the spiral of the intensively pigmented black renal oviduct. The bursa copulatrix oval, situated dextro-lateral to the style sac, with the duct longer than the bursa, the receptaculum seminis big, but smaller than the bursa, elongated, with the duct slightly distinguishable from the receptaculum. The penis (Fig. <xref ref-type="fig" rid="F4">4</xref>) tapering, widened at the base, without any nonglandular lobes, no papilla, its proximal section slightly broadened (if at all; see Fig. <xref ref-type="fig" rid="F4">4D</xref>).</p></tp:treatment-sec><tp:treatment-sec sec-type="etymology" id="SECID0EIEBG"><title>Derivatio nominis.</title><p>The specific epithet <italic><tp:taxon-name><tp:taxon-name-part taxon-name-part-type="genus" reg="Achaiohydrobia"/><tp:taxon-name-part taxon-name-part-type="species" reg="moreana">moreana</tp:taxon-name-part></tp:taxon-name></italic> refers to Morea, the medieval name of Peloponnese Peninsula.</p></tp:treatment-sec><tp:treatment-sec><!--Section generated to contain objects referenced in tp:taxon-treatment.--><fig id="F2" position="float" orientation="portrait"><object-id xmlns:xlink="http://www.w3.org/1999/xlink" content-type="doi" xlink:type="simple">10.3897/zookeys.1037.64038.figure2</object-id><object-id xmlns:xlink="http://www.w3.org/1999/xlink" content-type="arpha" xlink:type="simple">AC519F66-4864-5E3E-B75B-6CC9EFA8DC4E</object-id><label>Figure 2.</label><caption><p>Shells of <italic><tp:taxon-name><tp:taxon-name-part taxon-name-part-type="genus" reg="Achaiohydrobia">Achaiohydrobia</tp:taxon-name-part> <tp:taxon-name-part taxon-name-part-type="species" reg="moreana">moreana</tp:taxon-name-part></tp:taxon-name></italic><bold>A</bold> holotype; shell measurements are shown: a = shell height, b = body whorl breadth, c = aperture height, d = spire height, e = aperture breadth, α = apex angle, β = angle between body whorl suture and horizontal surface. Scale bar: 1 mm.</p></caption><graphic xmlns:xlink="http://www.w3.org/1999/xlink" xlink:href="zookeys-1037-161-g002.jpg" position="float" orientation="portrait" xlink:type="simple" id="oo_544383.jpg"><uri content-type="original_file" xlink:type="simple">https://binary.pensoft.net/fig/544383</uri></graphic></fig><table-wrap id="T2" position="float" orientation="portrait"><label>Table 2.</label><caption><p>Shell measurements of <italic><tp:taxon-name><tp:taxon-name-part taxon-name-part-type="genus" reg="Achaiohydrobia">Achaiohydrobia</tp:taxon-name-part> <tp:taxon-name-part taxon-name-part-type="species" reg="moreana">moreana</tp:taxon-name-part></tp:taxon-name></italic>; specimen symbols as in Fig. <xref ref-type="fig" rid="F2">2</xref>; measured variables: see Fig. <xref ref-type="fig" rid="F2">2</xref>.</p></caption><table id="TID0EE2BG" rules="all"><tbody><tr><th rowspan="1" colspan="1"/><th rowspan="1" colspan="1">
                <italic>a</italic>
              </th><th rowspan="1" colspan="1">
                <italic>b</italic>
              </th><th rowspan="1" colspan="1">
                <italic>c</italic>
              </th><th rowspan="1" colspan="1">
                <italic>d</italic>
              </th><th rowspan="1" colspan="1">
                <italic>e</italic>
              </th><th rowspan="1" colspan="1">α</th><th rowspan="1" colspan="1">β</th></tr><tr><td rowspan="1" colspan="1">
                <bold>A – holotype</bold>
              </td><td rowspan="1" colspan="1">
                <bold>2.25</bold>
              </td><td rowspan="1" colspan="1">
                <bold>1.29</bold>
              </td><td rowspan="1" colspan="1">
                <bold>1.06</bold>
              </td><td rowspan="1" colspan="1">
                <bold>0.63</bold>
              </td><td rowspan="1" colspan="1">
                <bold>0.82</bold>
              </td><td rowspan="1" colspan="1">
                <bold>111</bold>
              </td><td rowspan="1" colspan="1">
                <bold>11</bold>
              </td></tr><tr><td rowspan="1" colspan="1">B – 2A19</td><td rowspan="1" colspan="1">2.69</td><td rowspan="1" colspan="1">1.34</td><td rowspan="1" colspan="1">1.10</td><td rowspan="1" colspan="1">0.80</td><td rowspan="1" colspan="1">0.91</td><td rowspan="1" colspan="1">95</td><td rowspan="1" colspan="1">12</td></tr><tr><td rowspan="1" colspan="1">C – 2A20</td><td rowspan="1" colspan="1">1.68</td><td rowspan="1" colspan="1">0.99</td><td rowspan="1" colspan="1">0.92</td><td rowspan="1" colspan="1">0.38</td><td rowspan="1" colspan="1">0.67</td><td rowspan="1" colspan="1">98</td><td rowspan="1" colspan="1">8</td></tr><tr><td rowspan="1" colspan="1">D</td><td rowspan="1" colspan="1">1.93</td><td rowspan="1" colspan="1">1.02</td><td rowspan="1" colspan="1">0.90</td><td rowspan="1" colspan="1">0.60</td><td rowspan="1" colspan="1">0.63</td><td rowspan="1" colspan="1">93</td><td rowspan="1" colspan="1">13</td></tr><tr><td rowspan="1" colspan="1">E</td><td rowspan="1" colspan="1">2.09</td><td rowspan="1" colspan="1">1.22</td><td rowspan="1" colspan="1">0.96</td><td rowspan="1" colspan="1">0.56</td><td rowspan="1" colspan="1">0.72</td><td rowspan="1" colspan="1">104</td><td rowspan="1" colspan="1">15</td></tr><tr><td rowspan="1" colspan="1">F</td><td rowspan="1" colspan="1">2.45</td><td rowspan="1" colspan="1">1.33</td><td rowspan="1" colspan="1">1.10</td><td rowspan="1" colspan="1">0.69</td><td rowspan="1" colspan="1">0.87</td><td rowspan="1" colspan="1">109</td><td rowspan="1" colspan="1">13</td></tr><tr><td rowspan="1" colspan="1">
                <italic>M</italic>
              </td><td rowspan="1" colspan="1">2.18</td><td rowspan="1" colspan="1">1.20</td><td rowspan="1" colspan="1">1.01</td><td rowspan="1" colspan="1">0.61</td><td rowspan="1" colspan="1">0.77</td><td rowspan="1" colspan="1">101.67</td><td rowspan="1" colspan="1">12.00</td></tr><tr><td rowspan="1" colspan="1">
                <italic>SD</italic>
              </td><td rowspan="1" colspan="1">0.363</td><td rowspan="1" colspan="1">0.156</td><td rowspan="1" colspan="1">0.091</td><td rowspan="1" colspan="1">0.140</td><td rowspan="1" colspan="1">0.113</td><td rowspan="1" colspan="1">7.474</td><td rowspan="1" colspan="1">2.366</td></tr><tr><td rowspan="1" colspan="1">
                <italic>MIN</italic>
              </td><td rowspan="1" colspan="1">1.68</td><td rowspan="1" colspan="1">0.99</td><td rowspan="1" colspan="1">0.90</td><td rowspan="1" colspan="1">0.38</td><td rowspan="1" colspan="1">0.63</td><td rowspan="1" colspan="1">93.00</td><td rowspan="1" colspan="1">8.00</td></tr><tr><td rowspan="1" colspan="1">
                <italic>MAX</italic>
              </td><td rowspan="1" colspan="1">2.69</td><td rowspan="1" colspan="1">1.34</td><td rowspan="1" colspan="1">1.10</td><td rowspan="1" colspan="1">0.80</td><td rowspan="1" colspan="1">0.91</td><td rowspan="1" colspan="1">111.00</td><td rowspan="1" colspan="1">15.00</td></tr></tbody></table></table-wrap><fig id="F3" position="float" orientation="portrait"><object-id xmlns:xlink="http://www.w3.org/1999/xlink" content-type="doi" xlink:type="simple">10.3897/zookeys.1037.64038.figure3</object-id><object-id xmlns:xlink="http://www.w3.org/1999/xlink" content-type="arpha" xlink:type="simple">29669342-4D13-5C49-844C-6F0263E7E4CE</object-id><label>Figure 3.</label><caption><p>Renal and pallial section of female reproductive organs of <italic><tp:taxon-name><tp:taxon-name-part taxon-name-part-type="genus" reg="Achaiohydrobia">Achaiohydrobia</tp:taxon-name-part> <tp:taxon-name-part taxon-name-part-type="species" reg="moreana">moreana</tp:taxon-name-part></tp:taxon-name></italic>; drawing not to the scale (bc – bursa copulatrix, cbc – duct of the bursa, ov – oviduct, ovs – spiral of renal oviduct, rs – receptaculum seminis). Scale bar: 200 μm.</p></caption><graphic xmlns:xlink="http://www.w3.org/1999/xlink" xlink:href="zookeys-1037-161-g003.jpg" position="float" orientation="portrait" xlink:type="simple" id="oo_544384.jpg"><uri content-type="original_file" xlink:type="simple">https://binary.pensoft.net/fig/544384</uri></graphic></fig><fig id="F4" position="float" orientation="portrait"><object-id xmlns:xlink="http://www.w3.org/1999/xlink" content-type="doi" xlink:type="simple">10.3897/zookeys.1037.64038.figure4</object-id><object-id xmlns:xlink="http://www.w3.org/1999/xlink" content-type="arpha" xlink:type="simple">C17D102C-2DE4-56EF-ACA8-F7B8686EB6D0</object-id><label>Figure 4.</label><caption><p>Penis of <italic><tp:taxon-name><tp:taxon-name-part taxon-name-part-type="genus" reg="Achaiohydrobia">Achaiohydrobia</tp:taxon-name-part> <tp:taxon-name-part taxon-name-part-type="species" reg="moreana">moreana</tp:taxon-name-part></tp:taxon-name></italic>. Scale bar: 200 μm.</p></caption><graphic xmlns:xlink="http://www.w3.org/1999/xlink" xlink:href="zookeys-1037-161-g004.jpg" position="float" orientation="portrait" xlink:type="simple" id="oo_544385.jpg"><uri content-type="original_file" xlink:type="simple">https://binary.pensoft.net/fig/544385</uri></graphic></fig></tp:treatment-sec></tp:taxon-treatment>
